# Supplementary material for: Predictive equation of metastasis in patients with malignant ovarian epithelial tumors with the Ca-125 marker
Source: BMC Cancer. 2018 May 24;18:587. doi: 10.1186/s12885-018-4499-y (PMC5968491; doi:10.1186/s12885-018-4499-y)
Supplement: Supplementary file 1 — Excel sheet for calculating the probability of ovarian cancer metastasis. (XLSX 9 kb) [file 12885_2018_4499_MOESM1_ESM.xlsx]

## Sheet: Hoja1
CA-125	Age (Years)	Logarithm of Ca-125	Probability
948	65	6.85431	0.935291
