# Supplementary material for: Predictive equation of metastasis in patients with malignant ovarian epithelial tumors with the Ca-125 marker
Source: BMC Cancer. 2018 May 24;18:587. doi: 10.1186/s12885-018-4499-y (PMC5968491; doi:10.1186/s12885-018-4499-y)
Supplement: Supplementary file 2 — Database in Excel format. (XLSX 19 kb) [file 12885_2018_4499_MOESM2_ESM.xlsx]

## Sheet: Hoja1
Age (grouped)	Ethereal Groups	Family history of Cancer	Family history of ovarian cancer	Hormone Therapy	Parity	N° of pregnancies	Histological Type	FIGO Tumor Stage	Value of Ca 125 (U/ml)	Death	Premenopausic/postmenopausic	Ca 125 (Binominal)	Pregnancies (Categorical)	Logarithm of the ca 125	Group	Probability for group avanced cancer
80 - 89	Elderly	Yes	Other	No	No	0	Serous	Figo Stage III	230	Yes	Postmenopausal	Positive	Nullipa	5.44	FIGO III & IV	0.88
60 - 69	Adult	No	No	No	Yes	5	Serous	Figo Stage III	948	No	Postmenopausal	Positive	Great Multipara	6.85	FIGO III & IV	0.93
40 - 49	Adult	No	No	No	Yes	3	Serous	Figo Stage III	65	No	Premenopausal	Negative	Multípara	4.17	FIGO III & IV	0.22
50 - 59	Adult	Yes	Other	No	Yes	2	Serous	Figo Stage IV	1513	Yes	Postmenopausal	Positive	Multípara	7.32	FIGO III & IV	0.94
40 - 49	Adult	No	No	No	Yes	5	Serous	Figo Stage IV	5629	Yes	Postmenopausal	Positive	Great Multipara	8.64	FIGO III & IV	0.98
70 - 79	Elderly	No	No	No	Yes	6	Serous	Figo Stage III	530	Yes	Postmenopausal	Positive	Great Multipara	6.27	FIGO III & IV	0.91
40 - 49	Adult	No	No	No	Yes	2	Serous	FIGO Stage I	139	No	Postmenopausal	Positive	Multípara	4.93	FIGO I & II	0.4
30 - 39	Young adult	No	No	No	Yes	3	Serous	Figo Stage III	308	Yes	Premenopausal	Positive	Multípara	5.73	FIGO III & IV	0.42
50 - 59	Adult	No	No	No	Yes	3	Serous	Figo Stage IV	901	No	Postmenopausal	Positive	Multípara	6.8	FIGO III & IV	0.91
60 - 69	Elderly	Yes	Other	No	Yes	4	Serous	Figo Stage III	2182	No	Postmenopausal	Positive	Multípara	7.69	FIGO III & IV	0.97
<20	Teen	Yes	Breast cancer	No	No	0	Serous	FIGO Stage II	827	No	Premenopausal	Positive	Nullipa	6.72	FIGO I & II	0.48
20 - 29	Young adult	No	No	No	No	0	Serous	Figo Stage III	867	No	Premenopausal	Positive	Nullipa	6.77	FIGO III & IV	0.66
60 - 69	Elderly	Yes	Other	No	Yes	5	Serous	Figo Stage IV	637	Yes	Postmenopausal	Positive	Great Multipara	6.46	FIGO III & IV	0.91
40 - 49	Adult	No	No	No	Yes	1	Serous	FIGO Stage I	254	No	Premenopausal	Positive	Primigesta	5.54	FIGO I & II	0.54
60 - 69	Adult	No	No	No	No	0	Serous	Figo Stage IV	9259	Yes	Postmenopausal	Positive	Nullipa	9.13	FIGO III & IV	0.99
30 - 39	Young adult	Yes	Other	No	No	0	Serous	FIGO Stage I	163.2	No	Premenopausal	Positive	Nullipa	5.09	FIGO I & II	0.35
40 - 49	Adult	No	No	No	Yes	1	Serous	FIGO Stage I	50.17	No	Postmenopausal	Positive	Primigesta	3.92	FIGO I & II	0.21
40 - 49	Adult	No	No	No	Yes	6	Serous	Figo Stage III	68.71	No	Postmenopausal	Positive	Great Multipara	4.23	FIGO III & IV	0.26
50 - 59	Adult	No	No	No	Yes	8	Serous	Figo Stage IV	9039	Yes	Postmenopausal	Positive	Great Multipara	9.11	FIGO III & IV	0.99
50 - 59	Adult	Yes	Breast cancer	No	Yes	3	Serous	Figo Stage IV	1711	Yes	Postmenopausal	Positive	Multípara	7.44	FIGO III & IV	0.94
60 - 69	Elderly	No	No	No	Yes	3	Serous	Figo Stage IV	858.7	Yes	Postmenopausal	Positive	Multípara	6.76	FIGO III & IV	0.93
80 - 89	Elderly	No	No	No	Yes	10	Serous	Figo Stage III	1417	Yes	Postmenopausal	Positive	Great Multipara	7.26	FIGO III & IV	0.99
40 - 49	Adult	No	No	No	No	0	Serous	Figo Stage IV	441.4	Yes	Premenopausal	Positive	Nullipa	6.09	FIGO III & IV	0.63
50 - 59	Adult	Yes	Other	No	Yes	3	Serous	Figo Stage III	1311	Yes	Postmenopausal	Positive	Multípara	7.18	FIGO III & IV	0.91
70 - 79	Elderly	No	No	No	Yes	10	Serous	FIGO Stage II	403	No	Postmenopausal	Positive	Great Multipara	6	FIGO I & II	0.9
50 - 59	Adult	Yes	Other	No	Yes	2	Serous	FIGO Stage I	97.56	No	Postmenopausal	Positive	Multípara	4.58	FIGO I & II	0.48
70 - 79	Elderly	Yes	Other	No	Yes	3	Serous	Figo Stage III	1273	Yes	Postmenopausal	Positive	Multípara	7.15	FIGO III & IV	0.96
20 - 29	Young adult	No	No	No	No	0	Serous	FIGO Stage I	29.8	No	Premenopausal	Negative	Nullipa	3.39	FIGO I & II	0.03
40 - 49	Adult	Yes	Other	No	Yes	3	Serous	Figo Stage III	48.48	No	Premenopausal	Negative	Multípara	3.88	FIGO III & IV	0.17
30 - 39	Young adult	Yes	Breast cancer	No	Yes	3	Serous	FIGO Stage I	13	No	Premenopausal	Negative	Multípara	2.56	FIGO I & II	0.03
40 - 49	Adult	Yes	Other	No	Yes	4	Serous	FIGO Stage II	273.4	No	Premenopausal	Positive	Multípara	5.61	FIGO I & II	0.53
70 - 79	Elderly	No	No	No	Yes	9	Serous	Figo Stage IV	491.3	Yes	Postmenopausal	Positive	Great Multipara	6.2	FIGO III & IV	0.9
50 - 59	Adult	Yes	Other	No	No	0	Serous	FIGO Stage I	82.92	No	Postmenopausal	Positive	Nullipa	4.42	FIGO I & II	0.33
40 - 49	Adult	Yes	Breast cancer	No	Yes	2	Serous	FIGO Stage I	27.62	No	Premenopausal	Negative	Multípara	3.32	FIGO I & II	0.09
<20	Teen	No	No	No	No	0	Serous	FIGO Stage I	650	No	Premenopausal	Positive	Nullipa	6.48	FIGO I & II	0.44
50 - 59	Adult	No	No	No	Yes	3	Serous	Figo Stage IV	738.5	Yes	Postmenopausal	Positive	Multípara	6.6	FIGO III & IV	0.87
40 - 49	Adult	Yes	Breast cancer	No	No	0	Serous	Figo Stage IV	1172	Yes	Premenopausal	Positive	Nullipa	7.07	FIGO III & IV	0.84
40 - 49	Adult	No	No	No	Yes	3	Serous	Figo Stage III	853.7	No	Premenopausal	Positive	Multípara	6.75	FIGO III & IV	0.79
<20	Teen	No	No	No	No	0	Serous	FIGO Stage I	8.74	No	Premenopausal	Negative	Nullipa	2.17	FIGO I & II	0.01
60 - 69	Elderly	No	No	No	Yes	6	Serous	Figo Stage IV	131.7	Yes	Postmenopausal	Positive	Great Multipara	4.88	FIGO III & IV	0.68
70 - 79	Elderly	No	No	No	Yes	7	Serous	Figo Stage III	56.57	Yes	Postmenopausal	Positive	Great Multipara	4.04	FIGO III & IV	0.55
60 - 69	Elderly	No	No	No	Yes	1	Serous	Figo Stage IV	414.8	Yes	Postmenopausal	Positive	Primigesta	6.03	FIGO III & IV	0.87
70 - 79	Elderly	Yes	Breast cancer	No	Yes	7	Serous	Figo Stage IV	473.8	Yes	Postmenopausal	Positive	Great Multipara	6.16	FIGO III & IV	0.93
50 - 59	Adult	No	No	No	Yes	2	Serous	Figo Stage III	421.2	No	Postmenopausal	Positive	Multípara	6.04	FIGO III & IV	0.79
60 - 69	Adult	Yes	Other	No	Yes	5	Serous	Figo Stage IV	29	No	Postmenopausal	Negative	Great Multipara	3.37	FIGO III & IV	0.22
30 - 39	Young adult	No	No	No	Yes	3	Serous	Figo Stage III	82.63	No	Premenopausal	Positive	Multípara	4.41	FIGO III & IV	0.15
30 - 39	Young adult	No	No	No	No	0	Serous	FIGO Stage I	36.3	No	Premenopausal	Negative	Nullipa	3.59	FIGO I & II	0.09
60 - 69	Adult	No	No	No	Yes	5	Serous	Figo Stage IV	4115	Yes	Postmenopausal	Positive	Great Multipara	8.32	FIGO III & IV	0.98
50 - 59	Adult	No	No	No	Yes	5	Serous	Figo Stage III	2526	No	Postmenopausal	Positive	Great Multipara	7.83	FIGO III & IV	0.96
50 - 59	Adult	Yes	Other	Yes	Yes	3	Serous	FIGO Stage II	294.7	No	Postmenopausal	Positive	Multípara	5.69	FIGO I & II	0.71
30 - 39	Young adult	Yes	Breast cancer	No	Yes	3	Serous	Figo Stage IV	5244	No	Premenopausal	Positive	Multípara	8.56	FIGO III & IV	0.96
30 - 39	Young adult	No	No	No	Yes	2	Serous	FIGO Stage I	32.8	No	Premenopausal	Negative	Multípara	3.49	FIGO I & II	0.06
30 - 39	Young adult	No	No	No	No	0	Serous	Figo Stage III	1246	No	Premenopausal	Positive	Nullipa	7.13	FIGO III & IV	0.83
70 - 79	Elderly	No	No	No	Yes	5	Serous	Figo Stage III	1340	No	Postmenopausal	Positive	Great Multipara	7.2	FIGO III & IV	0.96
40 - 49	Adult	No	No	No	Yes	1	Serous	FIGO Stage I	509.5	No	Premenopausal	Positive	Primigesta	6.23	FIGO I & II	0.67
50 - 59	Adult	No	No	No	Yes	1	Serous	Figo Stage IV	6452.1	No	Postmenopausal	Positive	Primigesta	8.77	FIGO III & IV	0.98
60 - 69	Elderly	No	No	No	Yes	9	Serous	Figo Stage IV	512	No	Postmenopausal	Positive	Great Multipara	6.24	FIGO III & IV	0.89
40 - 49	Adult	No	No	No	Yes	1	Serous	FIGO Stage I	52.31	No	Postmenopausal	Positive	Primigesta	3.96	FIGO I & II	0.2
40 - 49	Adult	No	No	No	No	0	Serous	Figo Stage IV	403.6	Yes	Postmenopausal	Positive	Nullipa	6	FIGO III & IV	0.69
70 - 79	Elderly	No	No	No	Yes	12	Serous	FIGO Stage I	22	Yes	Postmenopausal	Negative	Great Multipara	3.09	FIGO I & II	0.29
70 - 79	Elderly	No	No	No	No	0	Serous	Figo Stage IV	225.6	Yes	Postmenopausal	Positive	Nullipa	5.42	FIGO III & IV	0.85
50 - 59	Adult	Yes	Other	No	Yes	6	Serous	Figo Stage III	38	Yes	Postmenopausal	Positive	Great Multipara	3.64	FIGO III & IV	0.18
60 - 69	Adult	No	No	No	No	0	Serous	Figo Stage IV	585	Yes	Postmenopausal	Positive	Nullipa	6.37	FIGO III & IV	0.9
60 - 69	Adult	No	No	No	Yes	4	Serous	Figo Stage III	748	Yes	Postmenopausal	Positive	Multípara	6.62	FIGO III & IV	0.92
40 - 49	Adult	No	No	No	Yes	4	Serous	Figo Stage IV	2125	Yes	Premenopausal	Positive	Multípara	7.66	FIGO III & IV	0.91
40 - 49	Adult	No	No	No	Yes	3	Serous	Figo Stage IV	131.3	Yes	Premenopausal	Positive	Multípara	4.88	FIGO III & IV	0.36
70 - 79	Elderly	No	No	No	Yes	4	Serous	Figo Stage IV	660	Yes	Postmenopausal	Positive	Multípara	6.49	FIGO III & IV	0.93
50 - 59	Adult	No	No	No	Yes	3	Serous	FIGO Stage II	53.5	No	Postmenopausal	Positive	Multípara	3.98	FIGO I & II	0.27
60 - 69	Adult	No	No	No	Yes	9	Serous	FIGO Stage I	1057	No	Postmenopausal	Positive	Great Multipara	6.96	FIGO I & II	0.94
60 - 69	Elderly	Yes	Other	No	No	0	Serous	Figo Stage IV	897.7	Yes	Postmenopausal	Positive	Nullipa	6.8	FIGO III & IV	0.94
50 - 59	Adult	Yes	Other	No	Yes	1	Serous	FIGO Stage I	59	No	Postmenopausal	Positive	Primigesta	4.08	FIGO I & II	0.32
50 - 59	Adult	No	No	No	Yes	4	Serous	FIGO Stage I	151	No	Postmenopausal	Positive	Multípara	5.02	FIGO I & II	0.49
40 - 49	Adult	No	No	No	Yes	4	Serous	Figo Stage III	620.5	No	Premenopausal	Positive	Multípara	6.43	FIGO III & IV	0.74
40 - 49	Adult	No	No	No	Yes	5	Serous	Figo Stage IV	7761	Yes	Postmenopausal	Positive	Great Multipara	8.96	FIGO III & IV	0.98
60 - 69	Elderly	No	No	No	Yes	3	Serous	Figo Stage IV	328	No	Postmenopausal	Positive	Multípara	5.79	FIGO III & IV	0.83
40 - 49	Adult	No	No	No	Yes	2	Serous	Figo Stage III	254.6	Yes	Postmenopausal	Positive	Multípara	5.54	FIGO III & IV	0.56
50 - 59	Adult	No	No	No	Yes	3	Serous	Figo Stage III	954.4	No	Postmenopausal	Positive	Multípara	6.86	FIGO III & IV	0.91
70 - 79	Elderly	No	No	No	No	0	Serous	Figo Stage IV	3212	No	Postmenopausal	Positive	Nullipa	8.07	FIGO III & IV	0.99
60 - 69	Elderly	Yes	Other	No	Yes	2	Serous	FIGO Stage I	118	No	Postmenopausal	Positive	Multípara	4.77	FIGO I & II	0.64
50 - 59	Adult	No	No	No	Yes	2	Serous	FIGO Stage I	109.9	Yes	Postmenopausal	Positive	Multípara	4.7	FIGO I & II	0.39
20 - 29	Young adult	No	No	No	Yes	1	Serous	FIGO Stage I	184.6	No	Premenopausal	Positive	Primigesta	5.22	FIGO I & II	0.27
50 - 59	Adult	No	No	No	Yes	5	Serous	FIGO Stage I	57.58	No	Postmenopausal	Positive	Great Multipara	4.05	FIGO I & II	0.3
30 - 39	Young adult	No	No	No	No	0	Serous	FIGO Stage I	422.1	No	Premenopausal	Positive	Nullipa	6.05	FIGO I & II	0.53
20 - 29	Young adult	No	No	No	No	0	Serous	FIGO Stage I	52.58	No	Premenopausal	Negative	Nullipa	3.96	FIGO I & II	0.09
60 - 69	Elderly	Yes	Other	No	Yes	9	Serous	Figo Stage III	274	Yes	Postmenopausal	Positive	Great Multipara	5.61	FIGO III & IV	0.8
40 - 49	Adult	No	No	No	Yes	2	Serous	Figo Stage IV	462	Yes	Premenopausal	Positive	Multípara	6.14	FIGO III & IV	0.69
50 - 59	Adult	No	No	No	Yes	1	Serous	Figo Stage III	243.1	Yes	Postmenopausal	Positive	Primigesta	5.49	FIGO III & IV	0.68
20 - 29	Young adult	Yes	Other	Yes	No	0	Serous	FIGO Stage I	53.36	No	Premenopausal	Negative	Nullipa	3.98	FIGO I & II	0.06
40 - 49	Adult	Yes	Breast cancer	No	Yes	6	Serous	FIGO Stage I	49.89	No	Postmenopausal	Positive	Great Multipara	3.91	FIGO I & II	0.2
40 - 49	Adult	No	No	No	Yes	5	Mucinous	Figo Stage III	578.1	Yes	Premenopausal	Positive	Great Multipara	6.36	FIGO III & IV	0.7
70 - 79	Elderly	No	No	No	Yes	12	Mucinous	FIGO Stage I	75.2	No	Postmenopausal	Positive	Great Multipara	4.32	FIGO I & II	0.6
60 - 69	Elderly	Yes	Other	No	No	0	Mucinous	Figo Stage III	231.5	Yes	Postmenopausal	Positive	Nullipa	5.44	FIGO III & IV	0.79
70 - 79	Elderly	No	No	No	No	9	Mucinous	FIGO Stage I	29.98	No	Postmenopausal	Negative	Great Multipara	3.4	FIGO I & II	0.38
20 - 29	Young adult	No	No	No	Yes	3	Mucinous	Figo Stage III	39.41	No	Premenopausal	Negative	Multípara	3.67	FIGO III & IV	0.05
50 - 59	Adult	Yes	Other	Yes	Yes	6	Mucinous	Figo Stage III	101.3	No	Postmenopausal	Positive	Great Multipara	4.62	FIGO III & IV	0.41
30 - 39	Young adult	No	No	No	No	0	Mucinous	FIGO Stage I	28.7	No	Premenopausal	Negative	Nullipa	3.36	FIGO I & II	0.06
60 - 69	Elderly	No	No	No	Yes	8	Mucinous	FIGO Stage I	22.66	No	Postmenopausal	Negative	Great Multipara	3.12	FIGO I & II	0.24
80 - 89	Elderly	No	No	No	Yes	5	Mucinous	Figo Stage III	124.5	Yes	Postmenopausal	Positive	Great Multipara	4.82	FIGO III & IV	0.84
30 - 39	Young adult	No	No	No	Yes	6	Mucinous	FIGO Stage I	54.55	No	Premenopausal	Negative	Great Multipara	4	FIGO I & II	0.14
50 - 59	Adult	No	No	No	Yes	4	Mucinous	FIGO Stage II	87.2	No	Postmenopausal	Positive	Multípara	4.47	FIGO I & II	0.39
70 - 79	Elderly	No	No	No	No	0	Mucinous	Figo Stage III	74.96	Yes	Postmenopausal	Positive	Nullipa	4.32	FIGO III & IV	0.6
80 - 89	Elderly	No	No	No	Yes	12	Mucinous	Figo Stage III	21.17	Yes	Postmenopausal	Negative	Great Multipara	3.05	FIGO III & IV	0.41
30 - 39	Young adult	No	No	No	Yes	2	Endometrioid	FIGO Stage I	15.76	No	Premenopausal	Negative	Multípara	2.76	FIGO I & II	0.04
60 - 69	Elderly	No	No	No	Yes	3	Endometrioid	FIGO Stage I	60.64	No	Postmenopausal	Positive	Multípara	4.1	FIGO I & II	0.44
50 - 59	Adult	No	No	No	Yes	3	Endometrioid	FIGO Stage I	46.32	No	Postmenopausal	Positive	Multípara	3.84	FIGO I & II	0.24
50 - 59	Adult	No	No	No	Yes	1	Serous	Figo Stage III	143.2	No	Postmenopausal	Positive	Primigesta	4.96	FIGO III & IV	0.5
60 - 69	Elderly	No	No	No	Yes	8	Serous	Figo Stage III	24.3	No	Postmenopausal	Negative	Great Multipara	3.19	FIGO III & IV	0.24
40 - 49	Adult	No	No	No	No	0	Clear cells	Figo Stage IV	293.9	Yes	Premenopausal	Positive	Nullipa	5.68	FIGO III & IV	0.59
50 - 59	Adult	No	No	No	Yes	1	Clear cells	FIGO Stage II	42.23	No	Postmenopausal	Positive	Primigesta	3.74	FIGO I & II	0.24
40 - 49	Adult	No	No	No	Yes	2	Transitional cells	FIGO Stage I	23.29	No	Premenopausal	Negative	Multípara	3.15	FIGO I & II	0.07
50 - 59	Adult	Yes	Other	No	Yes	1	Transitional cells	FIGO Stage I	49.1	No	Postmenopausal	Positive	Primigesta	3.89	FIGO I & II	0.27
40 - 49	Adult	No	No	No	Yes	3	Serous	FIGO Stage I	16.3	No	Premenopausal	Negative	Multípara	2.79	FIGO I & II	0.05
40 - 49	Adult	No	No	Yes	Yes	3	Serous	Figo Stage III	492	No	Postmenopausal	Positive	Multípara	6.2	FIGO III & IV	0.75
40 - 49	Adult	No	No	No	No	0	Serous	Figo Stage III	209.8	No	Premenopausal	Positive	Nullipa	5.35	FIGO III & IV	0.5
30 - 39	Young adult	No	No	No	No	0	Serous	Figo Stage IV	471	Yes	Premenopausal	Positive	Nullipa	6.15	FIGO III & IV	0.54
50 - 59	Adult	No	No	No	Yes	10	Serous	FIGO Stage I	81.85	No	Postmenopausal	Positive	Great Multipara	4.4	FIGO I & II	0.39
50 - 59	Adult	No	No	No	No	0	Serous	Figo Stage III	88	No	Postmenopausal	Positive	Nullipa	4.48	FIGO III & IV	0.45
60 - 69	Adult	No	No	No	Yes	5	Serous	Figo Stage III	134.55	Yes	Postmenopausal	Positive	Great Multipara	4.9	FIGO III & IV	0.59
50 - 59	Adult	No	No	No	Yes	2	Serous	FIGO Stage I	583	No	Postmenopausal	Positive	Multípara	6.37	FIGO I & II	0.84
60 - 69	Elderly	No	No	No	Yes	8	Serous	Figo Stage IV	350	Yes	Postmenopausal	Positive	Great Multipara	5.86	FIGO III & IV	0.84
50 - 59	Adult	No	No	No	No	0	Serous	Figo Stage III	440.12	No	Postmenopausal	Positive	Nullipa	6.09	FIGO III & IV	0.74
70 - 79	Elderly	Yes	Other	No	No	0	Serous	Figo Stage III	419.6	Yes	Postmenopausal	Positive	Nullipa	6.04	FIGO III & IV	0.9
50 - 59	Adult	No	No	No	No		Mucinous	FIGO Stage I	9.75	No	Postmenopausal	Negative		2.28	FIGO I & II	0.06
70 - 79	Elderly	No	No	No	Yes	12	Endometrioid	FIGO Stage I	22.3	No	Postmenopausal	Negative	Great Multipara	3.1	FIGO I & II	0.26
40 - 49	Adult	No	No	No	Yes	7	Serous	FIGO Stage II	195.6	No	Premenopausal	Positive	Great Multipara	5.28	FIGO I & II	0.48
30 - 39	Young adult	Yes	Breast cancer	No	Yes	2	Serous	FIGO Stage I	258.5	No	Premenopausal	Positive	Multípara	5.55	FIGO I & II	0.36
40 - 49	Adult	No	No	No	No	0	Mucinous	Figo Stage III	443.5	No	Premenopausal	Positive	Nullipa	6.09	FIGO III & IV	0.69
60 - 69	Adult	No	No	No	Yes	6	Serous	FIGO Stage I	527.9	No	Postmenopausal	Positive	Great Multipara	6.27	FIGO I & II	0.87
70 - 79	Elderly	Yes	Other	No	Yes	13	Serous	FIGO Stage I	10.5	No	Postmenopausal	Negative	Great Multipara	2.35	FIGO I & II	0.18
40 - 49	Adult	Yes	Other	No	Yes	2	Endometrioid	FIGO Stage II	95	No	Premenopausal	Positive	Multípara	4.55	FIGO I & II	0.26
60 - 69	Adult	Yes	Other	No	Yes	9	Serous	Figo Stage IV	5373	Yes	Postmenopausal	Positive	Great Multipara	8.59	FIGO III & IV	0.99
60 - 69	Elderly	Yes	Other	Yes	Yes	4	Serous	Figo Stage III	477	No	Postmenopausal	Positive	Multípara	6.17	FIGO III & IV	0.88
50 - 59	Adult	No	No	No	Yes	6	Serous	Figo Stage III	985.5	Yes	Postmenopausal	Positive	Great Multipara	6.89	FIGO III & IV	0.91
50 - 59	Adult	No	No	No	Yes	4	Serous	Figo Stage III	473.2	Yes	Postmenopausal	Positive	Multípara	6.16	FIGO III & IV	0.79
60 - 69	Adult	No	No	No	Yes	5	Serous	Figo Stage III	1887	Yes	Postmenopausal	Positive	Great Multipara	7.54	FIGO III & IV	0.96
40 - 49	Adult	No	No	No	Yes	12	Mucinous	FIGO Stage II	150	No	Postmenopausal	Positive	Great Multipara	5.01	FIGO I & II	0.42
20 - 29	Young adult	No	No	No	No	0	Serous	FIGO Stage I	82.29	No	Premenopausal	Positive	Nullipa	4.41	FIGO I & II	0.11
40 - 49	Adult	No	No	No	No	0	Serous	FIGO Stage II	1065	No	Postmenopausal	Positive	Nullipa	6.97	FIGO I & II	0.87
60 - 69	Adult	No	No	No	Yes	3	Mucinous	FIGO Stage I	221	No	Postmenopausal	Positive	Multípara	5.4	FIGO I & II	0.7
40 - 49	Adult	No	Other	No	Yes	1	Serous	FIGO Stage I	35.1	No	Postmenopausal	Positive	Primigesta	3.56	FIGO I & II	0.14
70 - 79	Elderly	No	No	No	Yes	5	Serous	Figo Stage III	145.8	No	Postmenopausal	Positive	Great Multipara	4.98	FIGO III & IV	0.74
50 - 59	Adult	No	No	No	Yes	2	Mucinous	Figo Stage III	323.6	Yes	Postmenopausal	Positive	Multípara	5.78	FIGO III & IV	0.77
40 - 49	Adult	No	No	No	No	0	Serous	FIGO Stage I	45.46	No	Premenopausal	Negative	Nullipa	3.82	FIGO I & II	0.13
50 - 59	Adult	No	No	No	Yes	2	Mucinous	FIGO Stage I	30.9	No	Postmenopausal	Negative	Multípara	3.43	FIGO I & II	0.19
40 - 49	Adult	Yes	Breast cancer	Yes	Yes	2	Serous	FIGO Stage II	81.96	No	Premenopausal	Positive	Multípara	4.41	FIGO I & II	0.23
40 - 49	Adult	No	No	No	Yes	11	Serous	FIGO Stage I	60.72	No	Postmenopausal	Positive	Great Multipara	4.11	FIGO I & II	0.22
60 - 69	Adult	Yes	Other	No	Yes	11	Serous	FIGO Stage I	17.6	No	Postmenopausal	Negative	Great Multipara	2.87	FIGO I & II	0.14
60 - 69	Adult	No	No	No	Yes	4	Serous	Figo Stage IV	2874	Yes	Postmenopausal	Positive	Multípara	7.96	FIGO III & IV	0.98
50 - 59	Adult	No	No	No	No	0	Serous	Figo Stage III	1098	Yes	Postmenopausal	Positive	Nullipa	7	FIGO III & IV	0.92
